# Supplementary material for: Nelson Bay Orthoreovirus cell attachment protein σC determines strain-specific differences in infectivity and pathogenesis
Source: PLoS Pathog. 2026 Aug 3;22(8):e1014409. doi: 10.1371/journal.ppat.1014409 (PMC13432128; doi:10.1371/journal.ppat.1014409)
Supplement: S1 Data — (XLSX) [file ppat.1014409.s008.xlsx]

## Sheet: Figure1
Figure1A	Days post infection	NelB x 10 (n=5)					NelB (n=5)						rsMB (n=5)
	0	100	100	100	100	100	100	100	100	100	100	100	100	100	100	100	100
	1	95.8678	98.3471	99.1667	95.8333	92.5	95.9016	95.4545	94.0678	98.9474	96.3964	95.9596	100	101.087	101.163	97.5	103.448
	2	86.7769	86.7769	91.6667	92.5	91.6667	105.738	103.788	110.169	114.737	109.91	107.071	105.618	100	103.488	101.25	106.897
	3	93.3884	94.2149	97.5	96.6667	92.5	104.918	109.849	115.254	118.947	113.513	115.151	103.371	97.8261	106.977	107.5	106.897
	4	80.1653	84.2975	94.1667	84.1667	85	108.197	115.151	115.254	122.105	112.613	117.172	101.124	86.9565	104.651	96.25	95.4023
	5	80.1653	81.8182	101.667	75	95	112.295	120.454	123.729	131.579	116.216	115.151	96.6292	79.3478	108.139	90	91.954
	6	79.3388	86.7769	106.667		101.667	117.213	125	133.051	130.526	116.216	125.252	87.6405	72.8261	97.6744	81.25	82.7586
	7	88.4297	91.7355	114.167		104.167	126.23	133.333	139.831	132.632	127.928	129.293	82.0225		89.5349
	8	95.8678	95.8678	119.167		116.667	124.59	133.333	141.525	133.684	125.225	132.323	77.5281		82.5581
	9	104.132	100	123.333		119.167	127.869	136.364	144.068	135.79	133.333	137.374	73.0337		77.907
	10						137.705	144.697	154.237	151.579	144.144	155.556			70.9302
	11						142.623	148.485	159.322	162.105	148.649	160.606
	12						136.885	147.727	160.169	160	147.748	160.606
	13						146.721	150	164.407	163.158	152.252	158.586
	14						148.361	149.242	166.949	163.158	153.153	169.697
Figure1B	days post infection	NelB x10 (n=5)	NelB (n=5)	rsMB (n=5)
	6	1
	7			1
	7			1
	7			1
	9			1
	11			1
	14	0	0
	14	0	0
	14	0	0
	14	0	0
	14		0
	14		0
Figure1C	rsMB (n=5)	NelB (n=6)
	19491.5	8.77193
	43534.5	7.35294
	73426.6	7.40741
	53956.8	8.26446
	5220.88	7.5188
		6.49351
Figure1E	Days post infection	rsMB			NelB
	0	20	20	20	20	20	20
	1	1020	940	1120	1000	1100	1600
	2	38000	60000	56000	5200	4800	6200
	3	760000	300000	160000	9400	10000	86000
	4	340000	420000	500000	240000	700000	500000

## Sheet: Figure2
Figure2A	rsMB	rsMB/NelB-S1	rsMB/MelV-S1
	1600000	10400000	640000
	3800000	7200000	520000
	2000000	4800000	640000
Figure2B	Days post infection	rsMB (n=5)					rsMB/NelB-S1 (n=5)					rsMB/NelB-S1 x10 (n=5)					rsMB/Mel-S1 (n=5)
	0	100	100	100	100	100	100	100	100	100	100	100	100	100	100	100	100	100	100	100	100
	1	92.9688	93.3775	94.9275	98.6111	98.4848	98.6577	97.0803	98.5401	96.3235	97.2789	99.3103	94.702	97.3684	97.2414	98.5611	93.9394	95.0355	98.6014	94.8529	95.0413
	2	101.562	98.6755	96.3768	102.778	97.7273	100	103.65	103.65	105.882	104.082	102.069	98.6755	99.3421	100.69	101.439	89.3939	95.7447	92.3077	97.0588	100
	3	100.781	103.974	99.2754	106.25	96.2121	100.671	106.569	103.65	105.147	103.401	108.966	100	105.921	103.448	107.194	91.6667	97.1631	98.6014	96.3235	98.3471
	4	108.594	105.96	97.8261	110.417	96.9697	105.369	108.029	108.759	105.147	107.483	108.966	106.623	104.605	108.276	100	89.3939	87.9433	93.7063	83.8235	95.8678
	5	114.844	109.272	97.1014	111.806	103.788	109.396	119.708	114.599	108.088	110.204	108.966	109.272	103.947	106.897	104.317	85.6061	81.5603	90.2098	77.9412	95.0413
	6	113.281	100	100.725	108.333	100	108.725	120.438	114.599	113.235	115.646	121.379	118.543	121.71	115.862	118.705	79.5455	76.5957	82.5175		90.9091
	7	103.906	88.0795	95.6522	96.5278	92.4242	114.765	124.088	119.708	122.059	116.326	125.517	116.556	128.29	124.828	127.338	76.5152				86.7769
	8	100.781	81.457	89.8551	90.2778	86.3636	116.107	125.547	127.007	121.323	123.809	125.517	119.205	130.263	127.586	131.655	69.697				81.8182
	9	97.6562		84.7826	70.8333	82.5758	113.423	124.817	122.628	121.323	124.49	129.655	123.841	132.237	127.586	130.935
	10	95.3125		79.7101	81.9444	73.4848	114.765	128.467	123.358	125.735	127.211	125.517	121.854	135.526	130.345	128.777
	11	85.9375			74.3056		116.107	132.847	127.737	130.147	127.891	126.207		134.21	127.586	131.655
	12						121.477	129.197	128.467	128.677	127.891	124.138		128.29	124.138	129.496
	13						119.463	127.737	127.007	125.735	123.129	123.448		134.868	122.069	132.374
	14						116.778	126.277	127.007	123.529	122.449	123.448		132.237	122.069	128.777
Figure2C	Days post infection	rsMB (n=5)	rsMB/NelB-S1 (n=5)	rsMB/NelB-S1 x10 (n=5)	rsMB/Mel-S1 (n=5)
	6				1
	7				1
	7				1
	7				1
	9	1			1
	9				1
	11	1		1
	11	1
	12	1
	12	1
	14		0	0
	14		0	0
	14		0	0
	14		0	0
	14		0

## Sheet: Figure3
Figure3A	rsMB	rsMB/NelB-FAST	rsMB/NelB-p17	rsMB/NelB-sigmaC
	1320000	720000	590000	1400000
	1060000	940000	550000	1600000
	3200000	810000	360000	1800000
Figure3B	Days post infection	rsMB (n=5)					rsMB/NelB-FAST (n=5)					rsMB/NelB-p17 (n=5)					rsMB/NelB-sigmaC (n=5)
	0	100	100	100	100	100	100	100	100	100	100	100	100	100	100	100	100	100	100	100	100
	1	95.7627	94.7826	94.3089	97.9592	94.2529	93.9655	97.9381	91.0569	96.0784	95.3488	95.1613	93.1298	97.2973	96.7742	98.9583	96	94.7368	98.2456	95.5556	100.962
	2	94.0678	102.609	96.748	107.143	108.046	92.2414	105.155	87.8049	97.0588	89.1473	102.419	99.2366	106.306	103.226	107.292	105.6	111.579	105.263	105.926	115.385
	3	97.4576	107.826	103.252	113.265	109.195	99.1379	106.186	92.6829	106.863	94.5737	112.097	104.58	119.82	111.828	116.667	104.8	109.474	107.017	104.444	123.077
	4	82.2034	93.0435	88.6179	111.225	104.598	85.3448	100	79.6748	93.1372	80.6202	94.3548	88.5496	99.0991	102.15	102.083	107.2	115.79	113.158	103.704	123.077
	5	77.9661	87.8261	79.6748	107.143	97.7011	81.8966	96.9072		91.1765	77.5194	86.2903	80.1527	90.0901	100	95.8333	108.8	121.053	113.158	105.926	130.769
	6	76.2712	82.6087	72.3577	103.061	91.954	78.4483	85.567		84.3137		82.2581		83.7838	100	92.7083	116	132.632	120.175	110.37	138.462
	7		80.8696		94.898	87.3563	76.7241	80.4124		81.3726		78.2258		80.1802	97.8495	90.625	116.8	134.737	125.439	111.852	150.962
	8		75.6522				72.4138			77.451		71.7742			95.6989	83.3333	115.2	138.947	124.561	112.593	156.731
	9						68.9655								93.5484		114.4	144.21	125.439	113.333	162.5
	10														93.5484		120	147.368	131.579	117.778	163.462
	11														98.9247		128	156.842	142.105	125.185	174.038
	12														98.9247		128	162.105	144.737	126.667	178.846
	13														100		135.2	164.21	156.14	129.63	179.808
	14														103.226		132.8	169.474	151.754	128.148	186.538
Figure3C	Days post infection	rsMB (n=5)	rsMB/NelB-FAST (n=5)	rsMB/NelB-p17 (n=5)	rsMB/NelB-sigmaC (n=5)
	5		1
	6
	6		1	1
	7	1
	7	1
	8	1	1	1
	8	1
	8
	9	1	1	1
	9			1
	10		1
	14			0	0
	14				0
	14				0
	14				0
	14				0
Figure3F	rsMB	rsMB/NelB-sigmaC	rsMB/MelV-sigmaC	rsMB/Idn-sigmaC
	1260000	1340000	1120000	1800000
	1540000	1040000	1000000	1400000
	1260000	2400000	3000000	200000
Figure3G	Days post infection	rsMB (n=5)	rsMB/Mel-sigmaC (n=5)	rsMB/Idn-sigmaC (n=5)
	6
	7	1
	7	1
	7	1	1
	8		1
	8		1
	8
	9	1	1
	9
	10		1
	14	0		0
	14			0
	14			0
	14			0
	14			0
	14			0

## Sheet: Figure4
Figure4A	rsMB	rsMB-delta-sigmaC	rsMB/NelB-S1	rsMB/Mel-S1	rsMB/NelB-sigmaC	rsMB/Mel-sigmaC
	31.087	28.86	32.1756	25.6338	24.834	22.9745
	33.8017	31.7222	31.4027	24.7684	31.7519	26.0685
	33.8962	38.7227	37.127	24.2662	26.8519	26.1233
	36.8948	31.652	32.9955	30.7068	25.3954	28.2933
Figure4D	rsMB	rsMB-delta-sigmaC	rsMB/NelB-S1	rsMB/Mel-S1	rsMB/NelB-sigmaC	rsMB/Mel-sigmaC
	95.788	0.600601	8.95742	98.6301	9.70874	96.0526
	95.315	0.121507	10	99.1585	9.49264	96.4481
	95.5345	0.511182	11.8799	99.5962	8.18182	96.9651
		0.321716
		0.373134
		0.761283

## Sheet: Figure5
Figure5C	rsMB	rsMB/NelB-sigmaC	rsMB-sC-mut1	rsMB-sC-mut2	rsMB-sC-mut3	rsMB-sC-mut4	rsMB-sC-mut5	rsMB-sC-mut6	rsMB-sC-mut7	rsMB-sC-mut8	rsMB-sC-mut9	rsMB-sC-mut10	rsMB-sC-mut11	rsMB-sC-mut12	rsMB-sC-mut13	rsMB-sC-mut14	rsMB-sC-mut15	rsMB-sC-mut16
	97.6596	14.0969	98.5782	98.5097	26.3238	0.682594	87.3178	94.8758	98.9831	98.731	55.6804	56.1993	95.467	98.6536	98.5577	0	97.0472	96.6346
	99.0385	10.5705	98.0424	98.4252	29.0026	0.14245	86.8339	97.331	98.9691	97.7011	62.1813	57.2289	97.1519	96.846	95.2312	1.94805	97.3274	96.7794
	98.1873	13.4884	98.2206	96.5732	21.9619	0.788644	87.3122	96.1877	97.757	97.4868	57.8161	53.2778	95.8333	98.7578	96.6777	0.379507	96.4115	97.8947
Figure5D	rsMB	rsMB/NelB-sigmaC	rsMB/NelB-sC-mut1	rsMB/NelB-sC-mut2	rsMB/NelB-sC-mut3	rsMB/NelB-sC-mut4	rsMB/NelB-sC-mut5	rsMB/NelB-sC-mut6	rsMB/NelB-sC-mut7	rsMB/NelB-sC-mut8	rsMB/NelB-sC-mut9	rsMB/NelB-sC-mut10	rsMB/NelB-sC-mut11	rsMB/NelB-sC-mut12	rsMB/NelB-sC-mut13	rsMB/NelB-sC-mut14	rsMB/NelB-sC-mut15	rsMB/NelB-sC-mut16
	95.4474	5.01567	4.5911	15.3365	97.7273	96.5642	2.89157	7.39496	6.34615	6.17111	11.9481	2.67686	7.56844	6.18557	14.1176	0.27894	2.66458	2.68987
	94.8718	6.79758	5.76324	15.0077	98.9474	95.5108	2.81457	9.59147	5.29412	4.80132	13.9073	4.58015	10.2142	6.54952	14.0988	0.853485	2.78114	0.699301
	97.8984	3.31126	4.71429	19.5578	98.8115	93.3121	2.8169	4.93631	5.33118	8.25397	13.5621	1.79211	10.4825	6.27615	10.8878	1.11465	2.18069	1.94805

## Sheet: Figure6
Figure6A	Days post infection	rsMB (n=6)						rsMB/NelB-sigmaC (n=5)					rsMB/NelB-sigmaC mut#3 (n=5)					rsMB/NelB-sigmaC mut#4 (n=5)
	0	100	100	100	100	100	100	100	100	100	100	100	100	100	100	100	100	100	100	100	100	100
	1	101.724	101.936	105.325	102.5	100	109.091	105.556	104.819	101.205	104.598	104.321	102.484	106.358	98.9189	110.18	101.183	102.424	95.9064	107.784	96.3855	101.099
	2	94.8276	94.8387	103.55	94.375	91.195	105.114	108.889	114.458	110.843	108.621	111.728	107.453	109.249	103.784	111.377	105.325	89.0909	91.2281	104.192	92.7711	96.1539
	3	95.977	99.3548	113.018	101.875	99.3711	112.5	115	113.855	108.434	108.621	112.346	101.863	113.295	104.865	116.766	108.876	86.0606	84.2105	100	82.5301	93.4066
	4	81.0345	83.871	117.751	84.375	88.6792	117.046	117.778	117.47	113.253	111.494	111.728	96.8944	119.653	109.73	119.162	105.917	78.1818	78.3626	89.8204	76.506	84.6154
	5	74.1379	76.129	123.669	77.5	84.9057	118.182	122.778	117.47	118.675	114.368	114.815	88.8199	114.451	104.865	116.766	100.592			84.4311		79.1209
	6	70.1149		123.077		78.6164	119.886	119.444	122.289	120.482	116.092	120.988	79.5031	124.278	104.865	122.754	99.4083			82.0359		76.9231
	7	68.3908		128.994			119.318	121.667	124.699	121.687	116.092	119.753		124.278	98.3784	123.952	99.4083			78.4431
	8			132.544			119.318	121.111	124.699	119.879	117.816	117.901		120.809	102.703	125.15	104.142			76.6467
	9			133.728			121.591	120	121.687	119.277	112.644	117.901		120.809	105.405	121.557	104.142			74.8503
	10			134.32			121.591	119.444	118.675	115.663	112.644	120.37		117.341	105.946	122.754	105.917			74.8503
	11			128.994			121.591	124.444	124.699	122.289	118.966	120.988		119.653	108.108	124.551	113.018			70.6587
	12			130.769			120.454	127.778	128.916	126.506	119.54	124.074		124.278	108.649	129.341	117.751			68.8623
	13			134.911			126.136	123.333	125.904	124.699	118.966	122.84		124.856	111.351	126.946	113.018			67.0659
	14			133.728			120.454	126.111	126.506	124.096	124.138	121.605		126.59	112.432	128.144	115.385			66.4671
	15			134.911			124.432	130	125.904	131.928	120.69	124.691		123.699	111.351	126.946	116.568
	16			137.278			128.977
Figure6B	Days post infection	rsMB	rsMB/NelB-sigmaC	rsMB/NelB-sigmaC mut#3	rsMB/NelB-sigmaC mut#4
	5				1
	5				1
	5				1
	6	1
	6	1
	7	1		1	1
	8	1
	15	0	0
	15	0	0	0	0
	15		0	0
	15		0	0
	15		0	0
Figure6C	Days post infection	rsMB (n=6)						rsMB/NelB-sigmaC (n=6)						rsMB/NelB-sigmaC-mut3+4 (n=6)
	0	100	100	100	100	100	100	100	100	100	100	100	100	100	100	100	100	100	100
	1	92.7419	97.2789	102.899	100.769	102.817	100.719	93.75	106.849	103.268	104.375	103.125	100.806	88.6667	103.906	106.536	99.2701	99.2537	102.098
	2	78.2258	95.2381	110.145	100.769	100.704	101.439	106.25	110.959	109.804	112.5	110.938	107.258	104.667	97.6562	102.614	97.8102	101.493	99.3007
	3	80.6452	96.5986	107.971	101.538	96.4789	102.158	111.806	117.123	112.418	111.25	114.062	114.516	100.667	102.344	103.268	105.109	102.985	102.797
	4	75.8064	82.3129	96.3768	86.1539	85.2113	89.2086	100.694	112.329	109.15	109.375	114.844	109.677	88	88.2812	90.8497	94.8905	87.3134	88.1119
	5			81.1594			75.5396	106.944	117.123	109.15	113.75	118.75	119.355	78.6667	76.5625	83.6601	78.8321	79.1045
	6			81.8841			76.259	101.389	114.384	101.307	114.375	123.438	116.129			77.7778		75.3731
	7			79.7101				98.6111	109.589	100	111.875	119.531	112.097
	8			76.087				102.083	110.959	99.3464	110	118.75	116.129
	9							97.9167	108.904	98.6928	101.875	115.625	108.871
	10							106.25	113.699	107.189	110.625	117.969	112.903
	11							109.722	119.863	111.111	113.125	126.562	116.936
	12							111.111	122.603	112.418	116.25	132.812	125.806
	13							110.417	119.863	115.686	113.75	131.25	125.806
	14							106.25	118.493	118.301	111.25	128.906	126.613
Figure6D	Days post infection	rsMB	rsMB/NelB-sigmaC	rsMB/NelB-sigmaC-mut3+4
	5	1
	5	1
	5	1
	5	1
	5			1
	6			1
	6			1
	6			1
	7	1		1
	7			1
	9	1
	14		0
	14		0
	14		0
	14		0
	14		0
	14		0
Figure6E	rsMB	rsMB/NelB-sigmaC	rsMB/NelB-sigmaC mut#3+4
	217573	219.136	13545.8
	16666.7	71.4286	7092.2
	132420	225	916.667
	233333	64.5161	12612.6
	167347	79.7101	5485.07

## Sheet: Figure7
Figure7A	Temperature	MB-sigmaC-delta-Head			Figure7B	Temperature	MB-sigmaC	MB-sigmaC-mut #3	MB-sigmaC-mut #4
	4	0				4	0	0	0
	4.1	-2.56701				4.1	0.0441525	0.178219	-0.281723
	4.2	-2.6219				4.2	0.212078	0.230552	-0.96239
	4.3	-1.93232				4.3	-0.0004209	-0.0973996	-0.94894
	4.4	-2.12275				4.4	0.515904	0.25781	-0.527416
	4.5	-0.421293				4.5	0.144165	-1.19943	-0.150939
	4.6	-0.890248				4.6	0.172287	-0.198313	-0.132905
	4.7	0.334166				4.7	-0.344994	-0.712262	-0.164806
	4.8	0.185468				4.8	0.130277	-0.340199	-0.455281
	4.9	0.181263				4.9	0.212078	0.442955	-0.483544
	5	-2.41411				5	1.09241	0.399321	0.0254596
	5.1	0.245961				5.1	0.981954	0.911224	-0.840244
	5.2	-0.494726				5.2	0.98249	0.699674	-0.555945
	5.3	-0.15754				5.3	1.27178	-0.65836	-0.587807
	5.4	-1.31079				5.4	0.441181	0.387108	0.398413
	5.5	-0.85089				5.5	-0.0331718	0.217486	-0.14287
	5.6	-0.0711681				5.6	0.606122	0.182688	-0.423267
	5.7	-3.20105				5.7	0.661561	0.41266	-0.821642
	5.8	-1.48224				5.8	-0.730736	-0.0804442	-0.209474
	5.9	-0.875906				5.9	-0.0538324	0.442102	0.418038
	6	-2.42209				6	0.523938	0.297316	0.0160259
	6.1	-1.92855				6.1	1.10083	1.32494	-0.544351
	6.2	0.0669627				6.2	1.08266	0.232019	1.10412
	6.3	-2.64842				6.3	1.05289	0.908904	-0.360565
	6.4	-1.08596				6.4	1.06509	1.36905	-0.522415
	6.5	-3.00761				6.5	0.925023	0.532849	0.570379
	6.6	3.59884				6.6	0.27295	0.58044	-0.79084
	6.7	0.706289				6.7	1.53822	0.621515	-0.455962
	6.8	0.327804				6.8	0.568894	0.0311474	0.365831
	6.9	0.158511				6.9	1.13645	0.64601	-0.144347
	7	1.2945				7	0.363321	1.08784	0.302333
	7.1	-2.1689				7.1	0.113595	0.329555	-0.0428874
	7.2	-0.589401				7.2	0.617141	1.96358	0.0429253
	7.3	-0.26041				7.3	0.578	1.02824	0.0847897
	7.4	0.392826				7.4	1.1889	1.42333	0.0994517
	7.5	0.395091				7.5	0.849229	0.534794	0.574661
	7.6	-0.989452				7.6	0.332483	1.28643	0.13283
	7.7	2.62114				7.7	0.139383	0.557549	0.217316
	7.8	1.44363				7.8	0.292386	0.929885	0.292104
	7.9	0.724081				7.9	0.0752583	1.49156	-0.220764
	8	1.35241				8	1.22598	1.50159	0.660246
	8.1	0.820158				8.1	0.648935	1.10783	0.162419
	8.2	2.93525				8.2	2.00863	1.20175	0.420349
	8.3	-0.838813				8.3	1.25819	0.205	0.702754
	8.4	-0.852076				8.4	0.999745	1.61172	0.483961
	8.5	0.900815				8.5	0.783995	0.716527	0.821415
	8.6	-0.597704				8.6	0.473664	1.08665	-0.0944507
	8.7	0.655501				8.7	1.53199	1.23928	0.495402
	8.8	1.38454				8.8	1.68564	0.650616	0.933104
	8.9	4.1863				8.9	1.71839	1.28086	0.0747119
	9	-0.574952				9	0.475003	1.27066	0.409703
	9.1	2.96749				9.1	1.73415	2.1098	1.4986
	9.2	3.075				9.2	1.09027	0.982457	0.192539
	9.3	-0.10039				9.3	1.87698	1.94649	0.966747
	9.4	-0.294916				9.4	1.35767	1.47263	1.75005
	9.5	1.57982				9.5	1.51404	1.2415	1.0091
	9.6	0.659275				9.6	1.59271	0.816724	1.21388
	9.7	0.84938				9.7	1.87411	1.80037	1.37198
	9.8	-0.462592				9.8	1.81324	1.92322	1.34682
	9.9	1.38152				9.9	1.51814	2.36495	0.87025
	10	1.40309				10	1.22789	1.44745	1.25184
	10.1	0.362202				10.1	1.89163	1.13922	1.07597
	10.2	1.72712				10.2	2.22683	1.45264	1.38922
	10.3	3.05678				10.3	1.4775	1.83695	1.20717
	10.4	2.03595				10.4	1.51446	1.74391	1.29693
	10.5	1.77252				10.5	2.03702	2.20792	1.79956
	10.6	0.602125				10.6	1.29163	2.69703	1.7569
	10.7	2.27479				10.7	2.92865	1.42831	1.51462
	10.8	2.13741				10.8	1.35209	2.48115	1.47681
	10.9	0.843665				10.9	0.720521	1.97351	1.60517
	11	1.28307				11	2.02983	3.01492	2.94146
	11.1	2.1166				11.1	1.18971	2.63924	1.28992
	11.2	3.51743				11.2	1.21404	2.08558	0.591482
	11.3	3.26877				11.3	1.96624	2.15026	1.48768
	11.4	-0.0579049				11.4	2.17411	0.772715	2.22151
	11.5	1.70404				11.5	2.88243	1.69216	1.49253
	11.6	1.10364				11.6	1.55467	2.05624	1.6326
	11.7	3.73093				11.7	1.99234	1.96624	1.99748
	11.8	3.64003				11.8	1.55483	1.80375	0.630922
	11.9	2.99661				11.9	2.37222	2.08749	1.33902
	12	-1.42358				12	1.13021	2.08653	2.40734
	12.1	1.34367				12.1	2.7062	2.26172	1.44923
	12.2	1.94742				12.2	1.97344	2.48599	1.4149
	12.3	3.39137				12.3	1.76706	2.02158	2.1821
	12.4	3.33541				12.4	2.16435	2.28171	1.98176
	12.5	4.68857				12.5	2.71465	2.6739	2.2958
	12.6	1.75548				12.6	2.14071	2.74271	1.63502
	12.7	2.62416				12.7	2.78188	2.62409	1.05756
	12.8	3.48033				12.8	2.5615	1.96246	1.47211
	12.9	4.68059				12.9	2.38703	2.78559	1.05461
	13	1.75968				13	2.55323	2.86979	2.17347
	13.1	5.85584				13.1	3.02143	3.11102	2.28769
	13.2	2.38683				13.2	1.70496	3.20661	1.78168
	13.3	3.23804				13.3	2.37819	3.23882	2.07363
	13.4	3.58633				13.4	2.37088	2.2697	2.09193
	13.5	3.21238				13.5	1.94478	2.62324	2.12114
	13.6	0.928851				13.6	2.21719	3.19027	2.2059
	13.7	3.97355				13.7	3.47895	3.16578	1.83374
	13.8	2.95606				13.8	3.16112	3.14811	3.24338
	13.9	3.74376				13.9	3.40418	2.49302	2.08587
	14	1.97955				14	2.6187	2.62979	3.00712
	14.1	2.97278				14.1	0.929652	2.53007	2.09773
	14.2	4.17379				14.2	2.37536	2.13013	2.62662
	14.3	4.34255				14.3	2.60837	2.51748	2.35619
	14.4	5.26805				14.4	1.72153	2.89804	3.34404
	14.5	3.70937				14.5	2.47549	3.44675	2.37892
	14.6	1.44471				14.6	2.53078	2.55941	2.48091
	14.7	3.07079				14.7	2.86069	3.63452	2.59488
	14.8	5.65603				14.8	2.58977	2.73446	3.49771
	14.9	3.81838				14.9	2.84929	3.1579	1.94543
	15	3.85127				15	3.29185	3.46831	2.31111
	15.1	1.99465				15.1	3.29361	3.23483	2.66402
	15.2	4.15223				15.2	2.94889	3.18164	2.39506
	15.3	4.25359				15.3	2.55117	3.30582	2.83424
	15.4	4.14576				15.4	3.05934	3.65997	2.68626
	15.5	3.46524				15.5	3.50978	3.73994	2.86114
	15.6	1.58705				15.6	3.68804	2.94928	2.53691
	15.7	5.00721				15.7	2.39426	3.37975	1.87708
	15.8	3.2843				15.8	2.88908	3.01775	2.85159
	15.9	2.64724				15.9	3.27716	3.03433	3.53563
	16	3.25098				16	2.68745	2.66128	3.33355
	16.1	2.75625				16.1	3.28206	3.2644	3.5071
	16.2	2.73016				16.2	3.67947	3.30487	4.01527
	16.3	4.41824				16.3	2.53774	3.69085	3.15419
	16.4	3.3766				16.4	2.44029	4.05991	2.43181
	16.5	5.05908				16.5	3.55313	3.53712	3.11854
	16.6	2.32062				16.6	3.77175	4.4523	2.83504
	16.7	4.7536				16.7	3.53205	3.7511	3.78898
	16.8	4.24873				16.8	2.76478	4.07577	3.54465
	16.9	6.20629				16.9	3.46356	3.29214	3.61569
	17	3.94174				17	3.17703	3.8881	3.85949
	17.1	5.01627				17.1	3.578	2.90554	4.52306
	17.2	4.69763				17.2	3.51139	3.95108	3.96201
	17.3	3.15027				17.3	2.67291	4.13988	3.84736
	17.4	6.93349				17.4	3.41168	3.76887	3.99281
	17.5	3.4909				17.5	3.3815	3.4941	3.79046
	17.6	5.48986				17.6	4.1894	4.48284	3.36852
	17.7	2.5076				17.7	3.36045	4.08243	3.57681
	17.8	5.07191				17.8	3.11681	3.51205	4.05782
	17.9	4.55109				17.9	3.64128	3.66785	3.34215
	18	5.67943				18	3.77229	3.80718	3.35791
	18.1	3.99544				18.1	4.64719	3.98346	4.62801
	18.2	1.89329				18.2	2.49684	4.27142	3.81292
	18.3	6.20176				18.3	4.01593	4.4523	4.73417
	18.4	5.46107				18.4	3.96726	2.76427	5.40998
	18.5	5.35054				18.5	2.99059	4.6337	4.0804
	18.6	5.15828				18.6	3.63532	3.99594	5.05075
	18.7	4.9947				18.7	3.43357	4.951	4.58914
	18.8	4.47431				18.8	3.60341	5.18313	3.91681
	18.9	5.0773				18.9	3.69917	4.88871	4.36633
	19	5.67382				19	3.36642	4.73304	4.54837
	19.1	4.81042				19.1	4.77027	5.04585	5.07712
	19.2	5.99289				19.2	4.21006	4.57846	4.36565
	19.3	7.36492				19.3	4.63211	4.88059	4.73875
	19.4	3.92395				19.4	4.56715	4.37261	4.7156
	19.5	5.90576				19.5	4.0007	4.90195	5.19646
	19.6	5.57537				19.6	3.64128	4.8445	4.98967
	19.7	7.22561				19.7	4.03345	5.38086	4.60797
	19.8	6.02319				19.8	4.39976	4.64472	5.24128
	19.9	6.26915				19.9	3.47213	4.51521	5.1058
	20	4.83458				20	4.36919	5.2867	4.3589
	20.1	5.03751				20.1	5.49137	5.14703	5.04847
	20.2	5.39788				20.2	3.84621	4.66617	5.05976
	20.3	4.79144				20.3	4.93877	4.87977	5.37786
	20.4	5.4436				20.4	4.55697	5.17913	5.56191
	20.5	6.2643				20.5	3.35816	5.60582	6.19923
	20.6	5.38343				20.6	3.65039	4.35201	5.23173
	20.7	6.50304				20.7	4.13427	5.3244	5.2659
	20.8	6.00799				20.8	3.97706	5.12728	5.91588
	20.9	8.75712				20.9	4.99176	5.07819	5.41362
	21	5.35399				21	5.02467	4.95912	5.23173
	21.1	6.20823				21.1	4.24974	6.50094	6.29547
	21.2	5.83125				21.2	4.65209	4.75522	6.29126
	21.3	4.89334				21.3	4.51825	5.53411	5.91857
	21.4	6.7408				21.4	4.3545	5.25654	5.72687
	21.5	3.63669				21.5	3.63669	5.12145	6.00927
	21.6	7.85016				21.6	4.2942	6.56671	7.45725
	21.7	3.40582				21.7	4.95955	5.02248	6.48153
	21.8	6.93155				21.8	5.14871	4.92095	5.83007
	21.9	7.29678				21.9	4.54282	5.81774	6.45637
	22	5.28283				22	4.55873	5.82354	5.86663
	22.1	5.01519				22.1	4.74571	6.16023	6.11274
	22.2	7.11433				22.2	5.50185	5.82815	5.86599
	22.3	5.47466				22.3	5.43294	5.67064	7.45562
	22.4	5.71275				22.4	5.22764	5.70264	6.75666
	22.5	9.05495				22.5	4.56374	6.17879	6.10266
	22.6	7.05491				22.6	4.35262	5.78298	7.73738
	22.7	6.44028				22.7	4.4102	6.37031	6.65792
	22.8	5.98717				22.8	5.31311	5.67405	6.94291
	22.9	7.30626				22.9	5.62142	6.80163	6.95795
	23	5.83233				23	5.24137	5.51558	6.29384
	23.1	5.22751				23.1	5.15169	6.91384	6.87937
	23.2	5.13327				23.2	5.60603	6.46423	6.81561
	23.3	7.8328				23.3	5.6922	6.44277	7.20769
	23.4	6.94363				23.4	5.82224	6.65893	7.30805
	23.5	4.73472				23.5	5.77006	5.3519	7.51404
	23.6	9.14089				23.6	5.38213	5.68155	7.27725
	23.7	8.13483				23.7	4.59336	6.38764	7.01068
	23.8	9.02508				23.8	5.94709	6.23149	6.98674
	23.9	7.44256				23.9	5.16814	6.38921	7.64926
	24	8.61403				24	5.55144	7.02069	6.71646
	24.1	8.23964				24.1	4.76308	6.60632	7.68491
	24.2	5.72105				24.2	5.65524	6.28867	7.89037
	24.3	6.83009				24.3	5.70513	6.90947	7.52185
	24.4	7.6924				24.4	5.76313	6.60148	8.17209
	24.5	6.26656				24.5	6.6406	6.42169	7.07543
	24.6	6.91721				24.6	5.69139	6.57459	7.51806
	24.7	7.49777				24.7	5.62168	6.35434	7.43209
	24.8	7.85695				24.8	6.66589	6.65708	7.32635
	24.9	5.75405				24.9	5.15483	6.73135	7.57928
	25	4.15028				25	5.88989	7.62221	8.41468
	25.1	8.32408				25.1	5.89655	7.32926	8.06862
	25.2	6.81154				25.2	6.04331	7.18884	6.85891
	25.3	7.23402				25.3	5.518	7.51679	8.07469
	25.4	8.02129				25.4	5.91992	6.64426	7.19019
	25.5	8.8491				25.5	6.20079	7.40135	7.80236
	25.6	6.89672				25.6	6.64415	7.83908	8.43086
	25.7	8.99597				25.7	5.71787	7.99731	7.46979
	25.8	8.2666				25.8	5.73635	7.542	7.4948
	25.9	7.53939				25.9	6.72171	6.61144	7.57527
	26	9.68328				26	6.69102	7.43939	7.92681
	26.1	7.48763				26.1	6.67595	6.98916	8.54629
	26.2	7.60377				26.2	6.11505	7.81813	8.27181
	26.3	6.14957				26.3	6.97105	7.55084	8.20573
	26.4	5.95914				26.4	6.04519	8.13688	8.7793
	26.5	5.58443				26.5	5.94384	7.80237	8.24881
	26.6	8.89752				26.6	6.80121	7.60621	8.44105
	26.7	8.35847				26.7	6.3365	7.06684	9.19843
	26.8	9.46826				26.8	7.21332	7.33567	9.63235
	26.9	7.70146				26.9	7.01318	7.94873	9.09993
	27	9.62537				27	6.90096	7.87132	7.79175
	27.1	6.27789				27.1	6.31477	8.24205	8.99203
	27.2	11.5236				27.2	6.10935	7.88985	9.21916
	27.3	5.41675				27.3	6.79781	7.4635	8.70314
	27.4	6.18623				27.4	7.26577	8.51501	8.87511
	27.5	7.78514				27.5	7.05381	7.99854	9.59063
	27.6	7.11055				27.6	6.864	7.83837	8.8603
	27.7	8.06787				27.7	6.53423	8.08952	9.22923
	27.8	8.02355				27.8	7.1011	8.05473	9.73259
	27.9	9.98003				27.9	7.01696	8.51136	8.81726
	28	9.18478				28	7.51753	7.92655	8.52205
	28.1	8.18217				28.1	7.8098	8.43818	9.60999
	28.2	9.3517				28.2	7.83386	8.37497	9.03253
	28.3	8.78397				28.3	7.13668	8.77695	9.58563
	28.4	7.85782				28.4	7.79622	8.86319	9.33164
	28.5	9.56714				28.5	7.82449	8.57233	9.23514
	28.6	7.00574				28.6	7.07661	9.94827	9.41181
	28.7	9.12914				28.7	7.09268	8.81171	9.49861
	28.8	10.7409				28.8	7.50666	7.95453	10.3396
	28.9	7.14689				28.9	8.16772	8.2177	9.78154
	29	8.04512				29	8.49898	8.62343	9.87171
	29.1	8.58039				29.1	8.1696	8.85849	9.85622
	29.2	8.59624				29.2	7.95683	8.3879	9.15509
	29.3	5.56286				29.3	7.37309	9.06359	9.87774
	29.4	7.76465				29.4	8.07502	9.0396	10.1203
	29.5	10.3158				29.5	7.58506	8.96158	9.17449
	29.6	8.36462				29.6	7.94256	9.14584	9.38813
	29.7	5.6666				29.7	7.96988	9.54653	9.48622
	29.8	9.98801				29.8	8.22056	8.56479	10.3992
	29.9	9.25411				29.9	7.84974	8.7619	9.52509
	30	8.0504				30	7.88169	9.4507	10.7153
	30.1	6.91495				30.1	8.19569	10.5775	10.4283
	30.2	7.09395				30.2	7.69854	9.24361	9.45284
	30.3	8.1371				30.3	8.20874	9.33706	9.63867
	30.4	9.13593				30.4	7.3356	9.53332	10.5528
	30.5	8.90625				30.5	7.08874	8.91604	9.60609
	30.6	7.5656				30.6	7.91551	9.41337	9.86872
	30.7	8.47773				30.7	7.86688	9.58033	10.0478
	30.8	6.34636				30.8	8.09717	9.51743	9.79689
	30.9	7.05642				30.9	7.97217	9.3419	9.11273
	31	9.36798				31	7.63766	9.74218	10.2721
	31.1	12.0626				31.1	7.46182	10.1489	10.2252
	31.2	6.94708				31.2	8.09786	9.50085	9.71562
	31.3	8.82603				31.3	6.87961	8.8054	10.0607
	31.4	8.73254				31.4	7.46415	9.31062	9.81117
	31.5	9.4467				31.5	7.6579	10.0294	9.46333
	31.6	9.39073				31.6	7.31168	9.08805	9.77669
	31.7	8.78473				31.7	7.57476	9.17917	9.91676
	31.8	11.6777				31.8	7.90709	9.33777	11.6014
	31.9	11.5955				31.9	7.77123	10.2795	10.5674
	32	8.18098				32	7.41361	9.02156	9.78075
	32.1	10.7757				32.1	8.31705	9.92572	11.7221
	32.2	8.82214				32.2	7.23861	10.3397	10.4883
	32.3	9.85548				32.3	7.96391	9.64028	10.4995
	32.4	9.78852				32.4	6.30513	9.72376	10.9952
	32.5	7.27187				32.5	8.53445	9.68258	10.9914
	32.6	10.7231				32.6	8.5351	9.76094	10.9767
	32.7	7.30551				32.7	7.53168	9.19251	11.4574
	32.8	9.75337				32.8	7.81389	9.48826	11.0151
	32.9	10.0622				32.9	8.16336	10.0016	10.22
	33	11.3158				33	7.61413	9.64055	11.7473
	33.1	11.5334				33.1	7.95588	9.95649	10.7703
	33.2	7.53152				33.2	8.32302	9.67593	11.3038
	33.3	9.87327				33.3	7.29405	9.24133	10.0824
	33.4	8.17797				33.4	7.45271	9.58552	11.442
	33.5	6.8854				33.5	7.59623	9.98508	11.3803
	33.6	10.5622				33.6	9.26408	10.4379	11.1508
	33.7	10.3847				33.7	7.82093	9.40379	11.0585
	33.8	7.14991				33.8	7.70845	10.1129	10.8873
	33.9	10.2336				33.9	7.71074	9.35121	11.3171
	34	10.5985				34	8.12774	9.79042	11.0776
	34.1	9.22565				34.1	8.26322	10.4625	11.545
	34.2	8.97623				34.2	8.22492	10.8975	12.0157
	34.3	8.8835				34.3	9.53951	10.9745	11.5377
	34.4	9.89797				34.4	9.25241	10.5142	11.8926
	34.5	9.15793				34.5	8.46688	10.3825	11.5004
	34.6	10.0895				34.6	8.85224	10.8843	11.7699
	34.7	9.90325				34.7	9.03593	10.7853	12.202
	34.8	9.11555				34.8	8.94938	10.8035	11.7945
	34.9	11.4657				34.9	8.33932	10.3951	10.9403
	35	6.34981				35	8.35696	11.4113	12.5472
	35.1	10.0569				35.1	7.92029	10.6414	12.7137
	35.2	9.1988				35.2	9.56653	10.8183	13.5222
	35.3	10.0008				35.3	8.51513	10.781	11.8797
	35.4	9.94412				35.4	9.3191	11.5237	12.8716
	35.5	10.8131				35.5	9.2244	11.4754	12.3683
	35.6	7.82407				35.6	9.04695	11.0521	13.2196
	35.7	8.87024				35.7	9.41084	10.4865	13.0413
	35.8	9.91155				35.8	9.02262	12.2863	14.3292
	35.9	10.214				35.9	10.0265	11.2666	13.1032
	36	10.5228				36	8.62574	11.0228	13.9436
	36.1	10.6159				36.1	9.09057	10.978	13.2531
	36.2	8.72262				36.2	9.34289	11.9118	14.4336
	36.3	12.0324				36.3	9.47332	11.571	14.3479
	36.4	10.4199				36.4	9.05988	12.0739	14.9782
	36.5	10.1251				36.5	9.28814	11.7789	13.824
	36.6	10.3234				36.6	9.52945	11.7185	14.8491
	36.7	10.9271				36.7	8.98539	10.8226	14.3993
	36.8	9.70603				36.8	9.64534	12.244	13.0564
	36.9	10.7507				36.9	10.0613	12.3233	14.9446
	37	7.55535				37	10.3303	11.178	15.0259
	37.1	7.54133				37.1	10.3228	12.4036	14.5621
	37.2	10.9059				37.2	9.26408	12.17	14.0067
	37.3	10.6311				37.3	9.60551	11.537	15.0395
	37.4	9.40281				37.4	9.78082	11.7821	14.7983
	37.5	11.9547				37.5	9.15618	12.4718	15.0046
	37.6	10.2143				37.6	9.68773	12.0632	14.4257
	37.7	11.0103				37.7	9.20049	12.5095	14.5045
	37.8	10.7431				37.8	8.4476	11.8731	14.8756
	37.9	9.8006				37.9	9.52168	12.3876	15.4924
	38	8.19317				38	9.47007	12.203	14.7888
	38.1	11.7046				38.1	10.4604	13.4224	15.2058
	38.2	11.1073				38.2	9.71329	12.8106	14.4588
	38.3	7.49216				38.3	9.41505	13.0565	15.0593
	38.4	9.93959				38.4	8.54501	13.9065	15.6351
	38.5	10.3733				38.5	9.55906	12.4523	15.0224
	38.6	10.6459				38.6	10.1976	13.5284	16.6531
	38.7	11.555				38.7	11.0382	12.0764	15.4394
	38.8	11.4096				38.8	9.96654	13.311	15.6156
	38.9	10.762				38.9	10.1367	12.9564	15.5673
	39	11.8843				39	9.70553	12.813	15.3531
	39.1	10.7677				39.1	9.88814	13.6953	16.8115
	39.2	9.10606				39.2	10.1854	12.5875	15.4056
	39.3	9.22791				39.3	10.3345	13.3166	15.5005
	39.4	10.7662				39.4	10.2357	12.9563	16.1788
	39.5	8.15564				39.5	9.9766	13.2859	16.8863
	39.6	10.6341				39.6	9.88244	13.7554	17.2887
	39.7	9.17723				39.7	10.022	13.5392	17.5943
	39.8	11.091				39.8	9.6308	13.9235	17.6458
	39.9	10.3662				39.9	10.3564	13.5125	17.8236
	40	12.0141				40	11.1582	12.7255	17.0527
	40.1	11.3855				40.1	9.98693	14.5412	17.5285
	40.2	11.0955				40.2	10.5582	13.868	17.3659
	40.3	10.3873				40.3	10.6543	13.4983	17.3381
	40.4	8.67841				40.4	11.2885	14.8983	17.7361
	40.5	11.6746				40.5	11.7202	13.3406	17.3084
	40.6	11.1868				40.6	9.76586	13.6784	17.2403
	40.7	9.25411				40.7	10.9977	14.5432	18.1333
	40.8	10.1893				40.8	11.1585	14.491	18.2444
	40.9	8.41605				40.9	10.8869	14.0993	17.6425
	41	10.5838				41	11.6908	14.6356	18.1733
	41.1	11.1405				41.1	11.1094	14.4435	18.2255
	41.2	11.0683				41.2	10.6116	14.9763	17.7475
	41.3	10.0928				41.3	11.5272	14.5432	18.2108
	41.4	12.8166				41.4	11.367	13.9317	18.2203
	41.5	11.8946				41.5	10.3416	14.5009	18.4488
	41.6	11.2189				41.6	11.6681	15.1644	18.9054
	41.7	13.1122				41.7	11.8092	14.6802	18.7064
	41.8	11.0913				41.8	11.7079	14.2747	19.1545
	41.9	13.8522				41.9	11.4644	14.5515	19.2292
	42	11.4627				42	12.3753	14.4827	19.5302
	42.1	10.0028				42.1	10.9348	14.363	19.3564
	42.2	8.8188				42.2	11.9686	14.9741	19.5704
	42.3	8.17797				42.3	11.97	14.7581	19.1333
	42.4	13.01				42.4	11.8476	14.0466	18.9218
	42.5	12.8824				42.5	10.6672	15.6284	19.3513
	42.6	12.2197				42.6	11.5758	15.2105	19.9413
	42.7	9.01408				42.7	12.4059	15.3954	19.7085
	42.8	10.6637				42.8	12.5912	15.4269	20.1176
	42.9	9.50126				42.9	12.2073	15.9458	19.7857
	43	12.5502				43	12.3139	15.7523	19.6808
	43.1	10.3068				43.1	13.4407	15.6864	20.4547
	43.2	12.4608				43.2	12.0741	15.6451	21.1324
	43.3	10.088				43.3	11.8738	15.6334	21.168
	43.4	10.3033				43.4	12.929	15.9506	20.354
	43.5	12.1652				43.5	12.9996	16.1086	21.7742
	43.6	9.08374				43.6	11.895	16.0943	21.9155
	43.7	10.801				43.7	11.7994	16.1263	20.6305
	43.8	10.0016				43.8	12.5362	16.4937	20.947
	43.9	12.0603				43.9	11.2965	16.0436	21.3979
	44	14.1814				44	13.1554	15.5323	22.0177
	44.1	13.3264				44.1	12.9266	16.192	21.4992
	44.2	12.2643				44.2	13.6443	16.1494	21.9712
	44.3	10.7961				44.3	12.2279	16.3101	22.2934
	44.4	10.5705				44.4	13.2803	16.5752	23.1166
	44.5	10.1243				44.5	13.2231	16.4789	23.5474
	44.6	11.6274				44.6	12.9626	16.7405	22.5582
	44.7	12.636				44.7	13.6371	17.9313	22.8486
	44.8	11.7519				44.8	12.5458	16.5827	23.1479
	44.9	11.2938				44.9	13.6852	17.3518	22.6081
	45	11.289				45	13.4052	17.8628	23.9191
	45.1	11.0588				45.1	12.7891	17.6827	23.521
	45.2	12.0502				45.2	13.2458	16.1468	23.4464
	45.3	11.982				45.3	13.4247	17.8153	23.533
	45.4	12.6996				45.4	13.169	17.5581	24.6195
	45.5	13.9763				45.5	12.5479	17.1123	23.3893
	45.6	8.74461				45.6	13.2054	18.3399	23.8993
	45.7	11.5834				45.7	12.9809	16.9428	23.8156
	45.8	11.6004				45.8	14.0231	18.3961	23.7273
	45.9	11.8771				45.9	13.5845	18.2246	23.646
	46	11.9131				46	13.5016	18.3155	25.0339
	46.1	10.9365				46.1	13.1046	18.0337	25.3686
	46.2	11.5096				46.2	13.6289	18.384	25.3176
	46.3	10.3798				46.3	14.1182	18.1739	25.6766
	46.4	11.6299				46.4	12.9133	18.4741	26.6492
	46.5	13.0089				46.5	14.6176	18.1172	25.4368
	46.6	12.7363				46.6	14.1189	18.3064	25.7819
	46.7	13.6417				46.7	13.9944	18.9806	26.4085
	46.8	12.6277				46.8	13.8675	19.0151	26.7297
	46.9	14.4578				46.9	14.5606	19.575	27.0451
	47	13.1247				47	14.6937	18.6692	26.6085
	47.1	12.9593				47.1	14.0428	18.8528	26.6498
	47.2	11.8707				47.2	14.5787	19.0243	27.4647
	47.3	13.46				47.3	15.3253	19.1285	26.6467
	47.4	11.2692				47.4	15.1725	19.4688	27.7105
	47.5	13.8994				47.5	14.4714	19.1536	29.4229
	47.6	11.9157				47.6	14.4686	19.9738	29.5253
	47.7	10.4456				47.7	14.172	20.1347	29.2496
	47.8	13.6901				47.8	14.8248	18.995	28.753
	47.9	11.5517				47.9	14.6534	20.0351	29.327
	48	14.9503				48	14.678	19.9624	29.4171
	48.1	13.2966				48.1	15.4695	20.0509	30.0132
	48.2	13.9593				48.2	14.621	19.6952	30.1039
	48.3	13.9423				48.3	15.3976	20.7847	29.5966
	48.4	12.5986				48.4	16.0498	20.7222	30.4557
	48.5	14.3476				48.5	15.8286	20.6199	31.0772
	48.6	14.2277				48.6	16.0838	20.4043	31.1782
	48.7	11.7439				48.7	15.9775	20.3585	31.3619
	48.8	12.9907				48.8	15.101	21.3194	31.8715
	48.9	12.2412				48.9	15.0105	21.3002	31.54
	49	12.6455				49	15.6434	20.9812	32.406
	49.1	13.6274				49.1	16.9744	21.1895	32.0526
	49.2	12.3953				49.2	16.357	21.7046	32.5507
	49.3	13.8495				49.3	16.8433	22.13	32.6549
	49.4	14.3824				49.4	16.8113	22.0967	32.356
	49.5	15.2598				49.5	16.2547	22.4639	32.0559
	49.6	15.3851				49.6	16.9912	22.9639	33.1965
	49.7	14.518				49.7	17.1285	23.323	33.3003
	49.8	13.9578				49.8	15.952	22.5166	33.6031
	49.9	14.0259				49.9	16.8761	22.5566	35.4581
	50	13.5164				50	17.1041	22.7782	34.6513
	50.1	15.0611				50.1	17.3352	21.9169	35.3241
	50.2	13.8374				50.2	16.9878	25.2701	35.2721
	50.3	15.6258				50.3	17.598	23.0918	35.6363
	50.4	16.5491				50.4	17.0819	23.9189	35.6901
	50.5	14.0161				50.5	18.1734	23.5909	36.4672
	50.6	14.233				50.6	17.7485	24.8234	35.9505
	50.7	12.3022				50.7	17.6428	24.051	37.3415
	50.8	15.6736				50.8	18.2344	24.3823	36.8846
	50.9	15.5902				50.9	17.9352	24.7735	37.3674
	51	15.7534				51	17.9819	24.8559	38.2546
	51.1	15.5593				51.1	18.6289	24.6706	38.7346
	51.2	16.1357				51.2	19.1329	24.7614	38.007
	51.3	13.1107				51.3	18.6199	24.946	39.3946
	51.4	16.1017				51.4	19.6429	24.9209	39.5169
	51.5	16.9185				51.5	19.2137	25.731	40.5587
	51.6	16.7425				51.6	18.84	25.2324	39.5267
	51.7	16.0335				51.7	19.4633	25.7678	39.5855
	51.8	14.4335				51.8	18.8873	25.4247	41.6888
	51.9	13.0059				51.9	19.7406	26.057	42.301
	52	15.2659				52	19.2233	26.0044	41.9758
	52.1	15.1027				52.1	19.6086	26.8999	42.0049
	52.2	15.3522				52.2	20.7279	26.3417	42.2552
	52.3	13.3136				52.3	20.3712	26.194	42.9867
	52.4	17.1762				52.4	20.9514	27.3137	43.4346
	52.5	15.5453				52.5	21.2465	27.7791	44.314
	52.6	15.6335				52.6	20.7855	28.253	44.1104
	52.7	15.616				52.7	21.3039	28.8881	45.2306
	52.8	15.3605				52.8	20.7611	28.5996	45.6103
	52.9	15.4858				52.9	22.0143	28.6652	45.9245
	53	16.0097				53	22.3593	28.6687	45.6382
	53.1	16.9866				53.1	21.2098	29.4263	46.0015
	53.2	17.6183				53.2	22.2809	28.8767	46.9037
	53.3	17.3012				53.3	22.5942	30.524	47.5824
	53.4	17.571				53.4	22.2662	30.0577	48.8368
	53.5	18.3216				53.5	21.9953	30.2144	48.8566
	53.6	18.9011				53.6	23.6396	30.473	48.638
	53.7	17.7496				53.7	22.4286	29.7127	49.7716
	53.8	18.6055				53.8	24.0227	31.2382	49.4862
	53.9	19.8537				53.9	23.3451	31.1706	50.5734
	54	18.2777				54	23.5394	31.2045	50.8738
	54.1	17.7887				54.1	23.4883	31.5246	51.8668
	54.2	17.1822				54.2	23.1297	31.7069	52.8954
	54.3	17.9469				54.3	24.789	32.5929	52.3646
	54.4	18.1501				54.4	25.595	32.7627	54.0287
	54.5	19.0188				54.5	23.6269	32.5447	53.6655
	54.6	16.2841				54.6	24.7292	33.5322	54.3838
	54.7	19.0646				54.7	24.8648	34.5589	53.3411
	54.8	20.0025				54.8	25.8269	34.3666	55.4414
	54.9	18.8012				54.9	25.0121	33.9567	56.3747
	55	16.2062				55	25.7518	34.8354	56.9059
	55.1	20.2186				55.1	26.3766	35.2111	56.8296
	55.2	17.0551				55.2	26.2267	35.0915	57.4733
	55.3	21.2667				55.3	27.0759	34.5501	58.8758
	55.4	21.5434				55.4	27.3011	35.5646	59.0937
	55.5	19.8629				55.5	27.9343	37.1394	58.5321
	55.6	19.8261				55.6	27.9287	37.723	60.9027
	55.7	17.2769				55.7	27.8724	36.812	62.7772
	55.8	20.4018				55.8	29.0471	36.4259	62.0717
	55.9	21.3462				55.9	28.0025	37.6047	61.7956
	56	22.6562				56	27.92	38.9929	62.5437
	56.1	18.5763				56.1	28.7453	39.325	65.021
	56.2	21.9178				56.2	28.2287	38.5396	64.8626
	56.3	22.9572				56.3	28.9976	38.1936	65.037
	56.4	21.3292				56.4	29.0293	39.845	64.5317
	56.5	22.4795				56.5	28.796	38.6335	66.0384
	56.6	22.1869				56.6	29.5838	39.3959	67.8182
	56.7	22.5715				56.7	30.8875	40.3804	67.7392
	56.8	22.6721				56.8	31.9218	40.7013	67.6012
	56.9	25.6139				56.9	31.3345	41.2175	69.6918
	57	22.7115				57	29.7416	41.2246	70.5103
	57.1	24.0186				57.1	30.8136	42.4633	71.0898
	57.2	25.5652				57.2	32.5816	42.3753	72.1684
	57.3	26.4449				57.3	31.3976	42.7194	72.4753
	57.4	27.2987				57.4	31.915	43.523	73.4089
	57.5	26.0147				57.5	31.2615	44.278	73.9921
	57.6	24.7516				57.6	32.0787	44.4734	73.642
	57.7	27.2418				57.7	33.5473	43.8515	74.421
	57.8	23.5552				57.8	32.5368	44.264	74.4708
	57.9	25.8058				57.9	32.7439	45.9432	75.7176
	58	27.2647				58	33.1126	45.2081	76.7956
	58.1	26.3985				58.1	33.5342	45.8899	77.3921
	58.2	27.3548				58.2	34.1282	46.8914	78.9866
	58.3	26.2157				58.3	34.1418	46.8164	77.8235
	58.4	26.872				58.4	34.545	47.2224	78.663
	58.5	27.036				58.5	34.8907	48.5835	79.1312
	58.6	27.7809				58.6	34.0088	48.3823	79.5337
	58.7	28.2796				58.7	35.2441	48.377	80.4119
	58.8	28.2274				58.8	36.1778	48.2332	81.7697
	58.9	30.0944				58.9	35.6259	50.4067	82.7723
	59	29.5396				59	35.8697	50.0235	81.9482
	59.1	31.3225				59.1	37.441	51.091	83.7184
	59.2	33.4831				59.2	37.0063	50.5437	83.976
	59.3	33.4165				59.3	36.5597	49.5718	83.7724
	59.4	33.0548				59.4	36.3467	50.7717	85.806
	59.5	32.3902				59.5	36.2861	51.8098	85.117
	59.6	34.6916				59.6	38.3487	52.6258	84.8237
	59.7	35.7845				59.7	38.2558	51.6764	86.9118
	59.8	35.5074				59.8	38.3828	51.1069	87.3031
	59.9	34.7245				59.9	38.5291	51.6016	86.8676
	60	35.5331				60	38.9508	52.6702	86.5247
	60.1	37.5034				60.1	38.2987	52.9001	88.5604
	60.2	41.7087				60.2	38.0761	52.8139	88.2851
	60.3	41.7502				60.3	38.9874	53.762	87.4627
	60.4	42.7153				60.4	39.2795	53.4297	89.7463
	60.5	42.1301				60.5	40.1388	53.7788	87.9811
	60.6	40.1501				60.6	39.4619	53.2996	89.0495
	60.7	44.0629				60.7	39.4003	55.2621	89.8877
	60.8	43.7434				60.8	40.5473	55.3966	90.9624
	60.9	48.0062				60.9	40.288	54.064	90.8497
	61	47.4703				61	40.3695	54.5137	90.0094
	61.1	49.1776				61.1	40.5027	54.9649	90.9003
	61.2	50.2151				61.2	39.8287	55.8858	90.8737
	61.3	53.3395				61.3	40.1521	56.2111	92.0195
	61.4	55.8177				61.4	42.0731	56.2776	91.2595
	61.5	56.5788				61.5	41.2283	55.8774	91.584
	61.6	56.6676				61.6	42.4246	56.4587	91.654
	61.7	59.6003				61.7	41.7858	56.0572	92.616
	61.8	58.7356				61.8	41.2293	56.5179	91.3038
	61.9	59.5118				61.9	41.6617	57.0495	91.6844
	62	65.4492				62	42.0314	57.7406	93.0204
	62.1	66.1188				62.1	41.2937	56.7523	91.3872
	62.2	68.6933				62.2	41.7326	58.0352	92.1635
	62.3	67.6445				62.3	42.5235	58.125	92.1122
	62.4	72.016				62.4	42.94	58.2946	92.9712
	62.5	73.2392				62.5	42.6189	57.1108	93.3017
	62.6	75.888				62.6	42.4422	57.3186	93.0866
	62.7	79.2059				62.7	43.6158	57.7522	93.0824
	62.8	76.9048				62.8	43.3215	57.1412	93.0047
	62.9	81.9866				62.9	43.8618	56.8251	92.9361
	63	84.7413				63	42.3275	57.8915	94.2053
	63.1	83.8422				63.1	42.5138	57.7554	92.5285
	63.2	85.5375				63.2	43.9027	58.9014	93.7765
	63.3	86.6759				63.3	43.5021	58.9987	92.868
	63.4	89.8788				63.4	43.6172	58.3368	93.3003
	63.5	91.0057				63.5	43.2247	58.2475	93.4636
	63.6	92.1559				63.6	43.8831	58.1875	92.4548
	63.7	94.4915				63.7	43.465	58.8886	93.1851
	63.8	94.7307				63.8	43.1741	58.4952	93.6084
	63.9	96.6993				63.9	44.0838	58.8353	92.4329
	64	97.2553				64	44.7848	59.4768	93.1644
	64.1	99.3508				64.1	44.1956	59.3971	92.7212
	64.2	96.7061				64.2	44.591	58.7627	92.3119
	64.3	97.9253				64.3	44.175	59.6371	92.3319
	64.4	101.068				64.4	46.4135	58.9006	93.83
	64.5	101.162				64.5	44.6269	58.5162	93.2011
	64.6	102.621				64.6	44.1214	59.2527	92.9377
	64.7	101.149				64.7	44.7666	59.3612	93.6257
	64.8	102.178				64.8	45.4932	58.9911	91.6418
	64.9	100.67				64.9	45.3384	59.4556	92.104
	65	104.046				65	44.053	58.0866	93.0572
	65.1	102.21				65.1	44.5303	59.0293	92.5763
	65.2	103.391				65.2	44.8581	58.8363	93.1573
	65.3	102.682				65.3	44.5015	59.0365	93.276
	65.4	102.086				65.4	46.2214	60.5364	93.2761
	65.5	101.749				65.5	45.9302	59.8798	93.8001
	65.6	101.059				65.6	45.2753	59.4716	92.5533
	65.7	102.05				65.7	44.9848	59.9893	93.1137
	65.8	101.795				65.8	45.581	60.3021	92.2876
	65.9	103.993				65.9	45.8484	60.4401	92.0179
	66	104.206				66	46.326	59.4961	92.5371
	66.1	102.527				66.1	45.4595	60.8172	92.9914
	66.2	104.332				66.2	46.2968	59.7319	93.2374
	66.3	104.304				66.3	46.0138	60.1687	93.458
	66.4	101.551				66.4	45.6038	59.8635	92.9773
	66.5	104.22				66.5	46.2488	61.0133	92.8797
	66.6	104.636				66.6	46.1996	60.5152	92.7948
	66.7	100.954				66.7	45.5227	60.4765	92.4237
	66.8	101.825				66.8	46.9028	60.5528	93.3755
	66.9	104.439				66.9	47.5733	59.1871	93.1136
	67	102.375				67	45.7348	60.8864	92.7459
	67.1	102.073				67.1	46.366	60.888	92.3391
	67.2	102.245				67.2	47.1708	60.468	92.9216
	67.3	98.7745				67.3	47.0675	60.1925	93.028
	67.4	101.41				67.4	46.8692	60.3083	93.3986
	67.5	105.651				67.5	47.6352	61.4313	92.3032
	67.6	103.516				67.6	48.1076	60.9707	94.0174
	67.7	102.691				67.7	47.3333	59.7041	93.1984
	67.8	102.377				67.8	48.0092	61.1667	92.3062
	67.9	102.514				67.9	47.5451	61.8157	93.3733
	68	102.741				68	47.7182	61.386	92.5158
	68.1	102.168				68.1	48.1145	60.5117	92.5442
	68.2	103.997				68.2	48.3908	61.2525	92.9216
	68.3	102.828				68.3	47.1701	62.4744	92.9458
	68.4	103.337				68.4	47.8617	61.1022	93.4396
	68.5	103.187				68.5	48.7651	61.2419	92.7802
	68.6	104.098				68.6	48.839	62.1743	92.8871
	68.7	103.626				68.7	48.3709	62.3843	92.3467
	68.8	104.472				68.8	49.3375	62.2103	92.5679
	68.9	103.004				68.9	48.7269	61.4771	92.8744
	69	102.697				69	49.3809	61.7288	92.0396
	69.1	103.801				69.1	47.9954	62.7296	92.6624
	69.2	103.234				69.2	48.781	61.7227	91.9262
	69.3	104.907				69.3	48.7496	61.8106	92.8224
	69.4	101.83				69.4	49.528	62.4697	92.5578
	69.5	102.508				69.5	49.1403	62.7903	92.2517
	69.6	103.404				69.6	49.7442	61.6591	92.9698
	69.7	103.14				69.7	49.9053	61.8819	93.3888
	69.8	102.642				69.8	49.7958	62.749	93.3877
	69.9	102.16				69.9	49.1454	62.8047	93.7206
	70	99.7908				70	50.0553	62.5899	93.3792
	70.1	102.973				70.1	49.9563	62.0641	93.45
	70.2	104.495				70.2	49.0784	62.5257	93.0507
	70.3	101.429				70.3	50.0686	62.9879	93.1838
	70.4	102.747				70.4	50.4131	62.4509	93.57
	70.5	102.862				70.5	50.1809	62.9183	93.6922
	70.6	101.952				70.6	50.0604	63.7538	93.3888
	70.7	103.589				70.7	50.4114	63.7761	93.581
	70.8	101.615				70.8	50.8456	63.0126	93.0728
	70.9	102.411				70.9	50.8668	63.1552	93.1133
	71	104.382				71	51.1103	63.1937	93.1054
	71.1	104.108				71.1	51.3856	63.6947	93.4114
	71.2	102.338				71.2	50.5706	63.3501	93.5673
	71.3	100.514				71.3	50.0639	62.4836	93.7944
	71.4	100.468				71.4	51.1296	63.533	92.7088
	71.5	101.191				71.5	51.149	63.2075	92.8166
	71.6	102.314				71.6	50.6763	63.8219	93.7336
	71.7	102.018				71.7	50.7848	64.3496	93.8315
	71.8	98.9229				71.8	52.1261	63.9651	94.2384
	71.9	101.213				71.9	51.6345	64.4406	94.6377
	72	101.36				72	51.3768	64.2468	93.1451
	72.1	102.772				72.1	51.0955	64.2181	92.6087
	72.2	99.0543				72.2	51.766	64.5158	93.7092
	72.3	103.204				72.3	51.0557	64.2163	94.3799
	72.4	102.455				72.4	51.509	64.6243	93.791
	72.5	101.444				72.5	52.0609	65.4435	93.4165
	72.6	101.644				72.6	52.8689	65.3182	93.1007
	72.7	102.447				72.7	54.1304	64.8203	94.1342
	72.8	102.334				72.8	53.4767	65.0234	93.1009
	72.9	99.8975				72.9	54.214	65.1254	93.1568
	73	101.719				73	53.6103	64.5478	93.4244
	73.1	99.1769				73.1	52.0265	65.22	94.1053
	73.2	102.249				73.2	53.7206	64.5791	94.747
	73.3	101.78				73.3	53.0589	65.1872	93.7526
	73.4	100.872				73.4	53.1235	66.1267	93.6207
	73.5	100.295				73.5	53.6353	65.6045	94.3993
	73.6	99.7484				73.6	54.403	66.0291	93.8592
	73.7	99.1856				73.7	54.4054	65.4855	93.892
	73.8	101.937				73.8	55.1755	66.7308	93.7392
	73.9	100.151				73.9	55.9102	66.1913	93.7688
	74	99.8251				74	55.6677	65.777	94.7872
	74.1	99.3789				74.1	54.3937	66.8142	94.5262
	74.2	99.8497				74.2	54.8471	67.362	94.1854
	74.3	99.5419				74.3	55.4288	68.0344	94.3885
	74.4	100.563				74.4	54.8454	67.9178	94.373
	74.5	101.262				74.5	56.2131	67.1403	94.1965
	74.6	102.957				74.6	55.726	67.8978	94.863
	74.7	100.969				74.7	55.2389	67.5634	95.0785
	74.8	99.2131				74.8	55.9614	67.2629	94.4371
	74.9	100.711				74.9	56.1176	68.3475	94.7313
	75	100.509				75	55.3629	69.3543	94.1757
	75.1	97.1279				75.1	55.2754	69.5328	94.1558
	75.2	98.8018				75.2	56.5577	68.8984	94.1472
	75.3	99.9001				75.3	56.66	69.6129	94.3832
	75.4	101.796				75.4	56.9192	69.0645	94.482
	75.5	100.489				75.5	57.1301	70.1686	94.5693
	75.6	98.5041				75.6	57.2213	70.7324	94.7198
	75.7	98.823				75.7	58.0621	71.4259	95.1349
	75.8	98.1606				75.8	58.9586	71.0497	95.2901
	75.9	98.0604				75.9	58.2473	71.2755	94.462
	76	98.5107				76	58.4565	72.2378	94.2831
	76.1	97.8825				76.1	58.7821	72.3563	95.0021
	76.2	96.4891				76.2	58.672	73.0609	94.719
	76.3	100.27				76.3	59.8316	74.5127	94.7288
	76.4	98.095				76.4	58.53	74.4047	94.6282
	76.5	101.139				76.5	59.4281	74.4667	94.3851
	76.6	98.412				76.6	60.4423	74.5756	94.6456
	76.7	97.1495				76.7	61.3921	75.3175	95.0707
	76.8	101.252				76.8	61.9956	75.4673	95.3245
	76.9	100.474				76.9	62.5446	76.7485	95.2936
	77	99.489				77	62.4964	76.5853	95.5148
	77.1	99.6774				77.1	63.1318	76.4048	95.2677
	77.2	98.4965				77.2	63.595	76.8533	94.366
	77.3	98.7078				77.3	63.8073	77.947	95.4248
	77.4	99.3627				77.4	64.0285	78.4154	95.3088
	77.5	99.0543				77.5	64.8922	78.42	94.9429
	77.6	98.5968				77.6	65.3655	79.2285	94.573
	77.7	101.194				77.7	66.8551	79.4415	94.4278
	77.8	96.3391				77.8	65.5865	79.1487	95.4771
	77.9	97.7921				77.9	66.3125	80.0626	95.2738
	78	98.3237				78	66.2624	80.0779	95.5519
	78.1	98.4813				78.1	66.8199	81.4937	96.6971
	78.2	98.8318				78.2	68.1011	80.4859	96.0816
	78.3	99.5066				78.3	68.163	80.2586	95.5198
	78.4	99.3261				78.4	69.1559	81.6527	94.9587
	78.5	97.814				78.5	69.4351	81.4416	95.879
	78.6	100.7				78.6	69.8322	81.0715	95.4413
	78.7	99.0082				78.7	69.8752	81.7045	95.07
	78.8	98.9893				78.8	70.2298	81.7565	95.3539
	78.9	100.639				78.9	69.5988	82.8913	95.3032
	79	100.89				79	70.6891	83.0724	95.2267
	79.1	99.8814				79.1	71.163	83.6239	94.8806
	79.2	97.659				79.2	71.0267	83.5339	95.733
	79.3	99.8953				79.3	71.207	83.6349	95.1151
	79.4	100.667				79.4	71.3038	83.7067	94.9124
	79.5	99.7918				79.5	70.213	83.2636	95.3258
	79.6	100.535				79.6	70.5202	84.2402	95.2801
	79.7	99.4602				79.7	71.452	84.9272	95.3148
	79.8	99.7321				79.8	72.2297	84.4858	95.7834
	79.9	99.8215				79.9	71.5504	85.0024	94.3573
	80	96.0428				80	71.9283	84.808	94.9568
	80.1	97.0841				80.1	72.7904	85.174	95.3808
	80.2	97.0437				80.2	72.9737	85.4555	95.5047
	80.3	101.43				80.3	72.5998	85.2976	95.35
	80.4	99.9338				80.4	72.8068	85.5588	95.7779
	80.5	98.9486				80.5	73.4968	85.5588	95.0591
	80.6	98.7233				80.6	73.4745	86.0975	95.3782
	80.7	97.8569				80.7	73.0227	86.0829	95.9669
	80.8	98.7608				80.8	73.0995	87.8847	96.4068
	80.9	98.1287				80.9	72.3318	86.463	95.579
	81	100.402				81	75.1418	86.9969	95.745
	81.1	99.397				81.1	75.5626	87.9434	95.9656
	81.2	98.6728				81.2	74.3107	87.0549	96.3085
	81.3	97.2064				81.3	74.0316	87.4634	96.2716
	81.4	96.3716				81.4	73.951	87.7216	95.6
	81.5	98.3945				81.5	74.6744	88.5986	96.1482
	81.6	98.3681				81.6	75.1027	88.7781	96.406
	81.7	96.5324				81.7	75.3208	88.0605	96.1819
	81.8	98.7005				81.8	75.194	89.0559	96.0146
	81.9	100.166				81.9	75.1891	89.6059	95.4957
	82	99.0958				82	75.0676	88.943	96.359
	82.1	98.5222				82.1	75.8054	88.9107	96.0592
	82.2	97.8506				82.2	74.9678	88.8718	96.5174
	82.3	98.8658				82.3	76.2937	89.4173	96.4021
	82.4	98.3561				82.4	76.2515	89.4183	96.9281
	82.5	99.0365				82.5	76.9166	89.428	96.5436
	82.6	98.6084				82.6	76.653	90.8075	96.1405
	82.7	99.163				82.7	75.683	90.4038	96.387
	82.8	98.7561				82.8	75.7104	90.5996	95.8824
	82.9	98.9079				82.9	76.7473	91.2193	97.1094
	83	99.574				83	77.4478	91.2062	96.5739
	83.1	99.5809				83.1	76.4297	90.8927	96.7239
	83.2	99.5508				83.2	76.0953	91.8496	96.8403
	83.3	98.7412				83.3	76.9077	91.2734	97.0109
	83.4	98.6169				83.4	76.8147	92.0662	97.2843
	83.5	97.8391				83.5	77.3421	92.0923	97.3194
	83.6	98.4175				83.6	78.0111	92.6491	96.8019
	83.7	98.5192				83.7	76.3329	93.7534	96.9524
	83.8	98.8416				83.8	77.4002	92.5901	96.7934
	83.9	98.9599				83.9	78.6011	92.5585	95.963
	84	98.3878				84	78.2396	92.6175	96.9833
	84.1	99.4257				84.1	78.2396	93.5629	96.7413
	84.2	99.5065				84.2	78.1311	93.8042	96.9398
	84.3	97.858				84.3	78.964	93.4643	96.2314
	84.4	98.6608				84.4	78.3811	92.9932	96.4558
	84.5	99.695				84.5	78.6144	93.7404	96.5865
	84.6	99.695				84.6	78.6144	94.3845	97.2022
	84.7	98.3647				84.7	79.761	94.4869	97.8668
	84.8	99.2675				84.8	80.0046	92.9765	98.423
	84.9	97.8013				84.9	79.6565	94.0507	97.6514
	85	99.5088				85	79.7455	94.0723	97.6514
	85.1	99.2962				85.1	80.4218	93.8572	97.5371
	85.2	97.9794				85.2	79.5031	94.1097	97.7403
	85.3	99.4334				85.3	79.4802	94.3225	97.5894
	85.4	99.6412				85.4	81.9207	94.1844	98.0151
	85.5	100.699				85.5	81.0472	95.5403	97.8219
	85.6	98.8283				85.6	81.4254	95.2155	97.5183
	85.7	96.0887				85.7	80.8262	95.494	98.1903
	85.8	98.6323				85.8	81.6204	94.907	98.1003
	85.9	98.0468				85.9	81.7461	95.7305	98.2845
	86	100.642				86	81.976	95.7387	98.0448
	86.1	99.7837				86.1	82.1257	95.9965	96.3408
	86.2	98.5315				86.2	81.9892	96.0301	98.2264
	86.3	99.1584				86.3	83.2223	95.8343	99.051
	86.4	98.7504				86.4	83.5642	95.6179	98.6302
	86.5	101.968				86.5	83.3836	96.8408	98.5184
	86.6	99.8096				86.6	84.179	95.7734	97.53
	86.7	98.6985				86.7	85.0676	95.972	97.1919
	86.8	95.8136				86.8	85.1108	95.7972	98.2023
	86.9	100.102				86.9	84.8734	96.6708	98.551
	87	100.378				87	84.9828	95.7629	98.4043
	87.1	99.4772				87.1	83.8918	96.2711	97.6363
	87.2	98.1344				87.2	85.5649	96.8973	98.1388
	87.3	98.8237				87.3	85.9193	96.7563	98.1693
	87.4	100.225				87.4	85.8031	96.9824	98.6633
	87.5	100.854				87.5	86.6225	96.9576	98.0939
	87.6	98.348				87.6	86.7494	97.1688	98.3699
	87.7	100.129				87.7	87.3413	96.1858	98.2719
	87.8	99.5559				87.8	88.2664	96.9779	98.5446
	87.9	98.4861				87.9	87.9303	97.1679	99.2152
	88	99.0598				88	88.6061	97.0141	98.72
	88.1	99.4992				88.1	89.2461	96.95	98.0533
	88.2	100.597				88.2	89.8168	96.8193	98.279
	88.3	98.4747				88.3	90.8977	96.7476	99.0164
	88.4	98.656				88.4	91.2075	98.0267	99.2189
	88.5	97.8013				88.5	89.9848	97.5378	98.8855
	88.6	99.3313				88.6	90.8438	97.5826	98.4471
	88.7	100.379				88.7	91.8303	97.2634	98.8356
	88.8	99.0932				88.8	91.1479	97.408	99.5315
	88.9	100.314				88.9	91.7784	97.3801	97.6174
	89	100.586				89	91.8347	97.9462	97.5535
	89.1	101.957				89.1	92.9206	97.7308	99.58
	89.2	100.199				89.2	91.9513	97.5561	99.0557
	89.3	98.7273				89.3	92.179	97.8315	99.256
	89.4	98.1736				89.4	92.2882	97.5982	98.8634
	89.5	101.881				89.5	94.0434	97.0211	98.389
	89.6	101.476				89.6	95.0524	97.2632	98.5649
	89.7	98.3109				89.7	94.8376	97.7376	98.9955
	89.8	99.0187				89.8	94.9279	98.6344	98.8149
	89.9	98.0893				89.9	94.8454	98.524	98.958
	90	100.219				90	94.4726	98.4752	98.6519
	90.1	100.411				90.1	94.5664	98.5229	99.4806
	90.2	101.454				90.2	95.8904	98.1387	98.1082
	90.3	101.882				90.3	96.1474	97.9666	99.6091
	90.4	101.058				90.4	95.5055	98.9382	99.4843
	90.5	96.5253				90.5	96.677	98.1529	100.266
	90.6	101.588				90.6	97.2738	98.8472	99.2073
	90.7	98.5698				90.7	96.6046	98.2014	99.2513
	90.8	98.9108				90.8	96.9837	98.9218	99.5
	90.9	100.236				90.9	96.8015	98.6961	98.852
	91	97.3062				91	96.1102	98.3908	98.9816
	91.1	100.134				91.1	98.1877	98.7285	99.5974
	91.2	102.695				91.2	97.7664	98.3063	99.4413
	91.3	100.626				91.3	97.5366	99.4817	100.297
	91.4	101.379				91.4	97.6702	98.7967	100.142
	91.5	100.006				91.5	97.3174	99.2245	99.5199
	91.6	100.648				91.6	97.5132	99.1145	100.041
	91.7	98.3324				91.7	98.1532	99.2234	98.9317
	91.8	103.327				91.8	98.5968	99.3318	99.0364
	91.9	101.002				91.9	98.1586	99.7461	99.5262
	92	101.386				92	98.7143	99.7869	99.4573
	92.1	102.963				92.1	98.564	99.7747	99.7188
	92.2	101.096				92.2	99.4896	98.9408	100.164
	92.3	101.455				92.3	99.1918	99.6296	99.4596
	92.4	102.317				92.4	98.4155	99.2019	99.6546
	92.5	99.371				92.5	98.7366	100.225	99.5583
	92.6	99.858				92.6	100.044	99.9486	99.0357
	92.7	98.6619				92.7	98.8635	99.0952	100.307
	92.8	98.3119				92.8	99.2102	100.33	99.2789
	92.9	101.501				92.9	99.4703	100.319	100.172
	93	100.125				93	99.0894	99.4628	99.5774
	93.1	102.806				93.1	99.6977	100.109	99.2408
	93.2	100.843				93.2	99.9986	99.6499	100.241
	93.3	100.71				93.3	99.7867	99.7	100.332
	93.4	99.0337				93.4	99.6885	99.6506	99.9635
	93.5	100.978				93.5	100.137	99.2167	100.251
	93.6	100.762				93.6	99.6441	100.022	100.146
	93.7	99.1993				93.7	100.408	100.356	99.8617
	93.8	99.9608				93.8	100.335	99.5949	100.652
	93.9	101.79				93.9	100.594	100.541	99.5786
	94	100.388				94	100.474	100.002	100.138
	94.1	99.5455				94.1	100.513	100.093	100.025
	94.2	100.86				94.2	100.513	100.781	99.8389
	94.3	100.524				94.3	101.064	100.322	99.5716
	94.4	101.637				94.4	100.4	100.342	98.7198
	94.5	102.724				94.5	101.235	100.09	100.028
	94.6	101.435				94.6	100.263	99.9989	99.8763
	94.7	100.573				94.7	100.458	99.6758	100.464
	94.8	101.185				94.8	100.102	99.8323	99.6463
	94.9	101.067				94.9	100.516	100.602	101.012
	95	100				95	100	100	100

## Sheet: Supplemental Figure2
Figure S2A	rsMB	rsMB/NelB-sigmaC	rsMB/Mel-sigmaC
	1.00413	1.06861	0.988294
	1.01889	1.04639	0.961934
	0.976978	1.09374	0.948541
Figure S2B	rsMB	rsMB/NelB-sigmaC	rsMB/Mel-sigmaC
	1.00278	1.04815	1.02093
	1.01157	1.07421	1.03681
	0.985651	1.02135	1.04215

## Sheet: Supplemental Figure 6
Figure S6B	Days post infection	rsMB (n=6)						rsMB/NelB-sigmaC (n=5)					rsMB/NelB-sigmaC-S168Q (n=5)					rsMB/NelB-sigmaC-L169V (n=5)					rsMB/NelB-sigmaC-R186P (n=5)
	0	100	100	100	100	100	100	100	100	100	100	100	100	100	100	100	100	100	100	100	100	100	100	100	100	100	100
	1	95.9459	97.2603	97.3333	96.1783	100.641	95	98.5816	94.3038	100.649	103.593	99.3464	100.641	101.796	103.205	103.947	104	101.899	103.472	103.29	102.581	105.161	105.769	99.3464	90.7895	101.399	101.987
	2	93.9189	91.0959	94.6667	101.274	101.282	89.375	107.801	106.962	105.844	107.186	107.189	102.564	104.79	107.692	107.237	104	108.228	104.861	100.658	110.968	108.387	105.128	103.922	105.263	100	102.649
	3	85.8108	91.0959	85.3333	98.7261	98.718	80.625	112.766	105.063	104.546	110.18	103.268	102.564	104.79	108.333	109.868	104	102.532	104.861	103.29	108.387	107.097	105.769	98.6928	98.0263	98.6014	98.0132
	4	75.6757	78.7671	76	89.172	89.1026	73.125	118.44	105.696	110.39	113.174	105.882	100	103.593	112.82	109.868	101.333	102.532	104.861	102.632	106.452	111.613	110.256	102.614	101.974	104.895	96.0265
	5	72.2973	77.3973	70.6667	88.535	85.8974		122.695	108.228	116.234	115.569	107.843	101.923	106.587	113.462	109.21	103.333	103.165	107.639	106.579	114.839	117.419	114.744	100.654	109.868	111.888	98.0132
	6		71.9178		85.9873	82.0513		129.078	113.924	117.532	120.359	115.686	99.359	107.186	112.18	108.553	102.667	112.025	108.333	100	118.71	122.581	116.026	98.0392	107.237	105.594	94.0397
	7				77.0701	74.359		127.66	108.861	117.532	118.563	115.686	97.4359	102.994	114.744	107.237	103.333	110.76	95.8333	86.8421	118.71	120.645	118.59	89.5425	113.158	106.993	91.3907
	8				72.6115			131.915	115.19	122.727	122.754	115.686	96.7949	103.593	116.026	107.895	102.667	113.924	97.2222	81.579	121.29	122.581	121.795	90.8497	119.737	118.182	99.3377
	9				69.4267			129.078	110.76	116.883	116.168	115.033	95.5128	100	115.385	103.947	98	118.987	105.556	82.2368	119.355	128.387	119.872	96.0784	120.395	104.196	107.285
	10				66.879			125.532	110.127	115.584	114.371	111.111	98.0769	103.593	117.308	111.184	101.333	123.418	111.806	80.2632	121.936	130.323	126.282	103.922	125	125.175	101.987
	11							136.17	118.987	126.623	113.772	123.529	106.41	113.174	120.513	119.737	114.667	120.253	120.139	83.5526	125.161	134.839	127.564	110.457	126.316	128.671	105.96
	12							134.752	120.253	127.273	125.15	122.876	109.615	115.569	125	122.368	113.333	125.317	122.917	80.921	127.742	133.548	128.205	116.993	130.263	130.07	121.192
	13							141.844	130.38	127.922	127.545	127.451	108.974	119.76	125	128.29	112	126.582	127.083	82.2368	127.742	134.194	126.282	122.222	130.921	131.469	126.49
	14							142.553	123.418	124.675	126.946	129.412	112.82	114.97	126.282	131.579	113.333	125.317	131.25	81.579	127.742	139.355	126.923	120.261	128.29	128.671	123.179
Figure S6C	Days post infection	rsMB (n=6)	rsMB/NelB-sigmaC (n=5)	rsMB/NelB-sigmaC-S168Q (n=5)	rsMB/NelB-sigmaC-L169V (n=5)	rsMB/NelB-sigmaC-R186P (n=5)
	5	1
	6	1
	6	1
	7	1
	8	1
	11	1
	14		0	0	0	0
	14		0	0	0	0
	14		0	0	0	0
	14		0	0	0	0
	14		0	0	0	0
